# Supplementary material for: Anti-Metastatic Effects of Standardized Polysaccharide Fraction from Diospyros kaki Leaves via GSK3β/β-Catenin and JNK Inactivation in Human Colon Cancer Cells
Source: Polymers (Basel). 2024 May 3;16(9):1275. doi: 10.3390/polym16091275 (PMC11085380; doi:10.3390/polym16091275)
Supplement: Supplementary file 1 [file polymers-16-01275-s001.zip]

Archive with 1 entries (1 files):
- polymers-2920409 Supplementary.pdf
